# Supplementary material for: A Comprehensive Analysis of Immune Response in Patients with Non-Muscle-Invasive Bladder Cancer
Source: Cancers (Basel). 2023 Feb 21;15(5):1364. doi: 10.3390/cancers15051364 (PMC10000243; doi:10.3390/cancers15051364)
Supplement: Supplementary file 1 [file cancers-15-01364-s001.zip]

Archive with 1 entries (1 files):
- cancers-2217273-supplementary.pdf
